# Supplementary material for: ChatGPT-4o, Gemini Advanced and DeepSeek R1 in preoperative decision-making for thyroid surgery: a comparative assessment with human surgeons
Source: Front Oncol. 2025 Oct 24;15:1590230. doi: 10.3389/fonc.2025.1590230 (PMC12591979; doi:10.3389/fonc.2025.1590230)
Supplement: Supplementary file 1 [file Table1.xlsx]

## Sheet: Sheet1
ID	Gender	Age	Ultrasound	ACRTI-RADS Score	ACRTI-RADS Class	CT	Preoperative FNA Cytology	T3	T4	FT3	FT4	TSH	TPOAb	TGAb	Past Medical History	Family Medical History	Postoperative Histopathological Evaluation	Preoperative Thyroid Resection Range(made by human surgeons)	Preoperative Extent Of Neck Lymph Node Dissection(made by human surgeons)	Preoperative Thyroid Resection Range(made by Gemini)		Preoperative Extent Of Neck Lymph Node Dissection(made by Gemini)		Preoperative Thyroid Resection Range(made by ChatGPT)		Preoperative Extent Of Neck Lymph Node Dissection(made by ChatGPT)		Preoperative Thyroid Resection Range(made by DeepSeek)	Consistency	Preoperative Extent Of Neck Lymph Node Dissection(made by DeepSeek)	Consistency
1000831366	female	35	Y	7	5	N	Y	NA	NA	4.35	13.31	1.1526	61.51	26.71			malignant	total left lobe and isthmus	left central compartment only	total left lobe and isthmus	1	left lateral and left central compartments	2	total left lobe and isthmus	1	left central compartment only	1	total left lobe and isthmus	1	left central compartment only	1
1001946507	female	59	Y	5	4	N	Y	NA	NA	3.67	11.42	1.3049	0.94	10.01			malignant	total right lobe and isthmus	right central compartment only	total right lobe and isthmus	1	no dissection necessary	2	total right lobe and isthmus	1	right central compartment only	1	total right lobe and isthmus	1	right central compartment only	1
1001359638	male	61	Y	7	5	N	Y	0.95	83.61	3.65	13.33	0.6694	2.65	0.47			malignant	total right lobe and isthmus	right central compartment only	total right lobe, isthmus and partial left lobe	2	no dissection necessary	2	total right lobe and isthmus	1	right central compartment only	1	total right lobe and isthmus	1	right central compartment only	1
1000365545	female	43	Y	7	5	N	Y	NA	NA	4.7	13.1	2.7419	102.69	77.13			malignant	total left lobe and isthmus	left central compartment only	total bilateral lobes and isthmus	2	left lateral and left central compartments	2	total left lobe and isthmus	1	left central compartment only	1	total left lobe and isthmus	1	left central compartment only	1
1001920516	female	65	Y	3	3	N	N	NA	NA	4.16	12.01	0.5453	0.59	46.66			benign	total right lobe and isthmus	no dissection necessary	total right lobe and isthmus	1	no dissection necessary	1	total right lobe and isthmus	1	no dissection necessary	1	total right lobe and isthmus	1	no dissection necessary	1
1001857296	female	58	Y	10	5	N	Y	NA	NA	4.01	12.71	2.3076	1.14	2.98			malignant	total right lobe and isthmus	right central compartment only	total right lobe and isthmus	1	no dissection necessary	2	total right lobe and isthmus	1	right central compartment only	1	total right lobe and isthmus	1	right central compartment only	1
0003738294	female	62	Y	6	4	N	Y	NA	NA	4.04	13.31	0.7193	2.52	1.52			malignant	total bilateral lobes and isthmus	right central compartment only	total right lobe and isthmus	2	no dissection necessary	2	total right lobe and isthmus	2	right central compartment only	1	total right lobe and isthmus	2	right central compartment only	1
1002037154	female	40	Y	4	4	N	N	1.07	54.45	3.6	8.35	11.8235	7.78	1.3	hyperthyroidism		benign	total right lobe, isthmus and partial left lobe	no dissection necessary	total right lobe and isthmus	2	no dissection necessary	1	total right lobe, isthmus and partial left lobe	1	no dissection necessary	1	total right lobe and isthmus	2	no dissection necessary	1
1001924852	female	34	Y	12	5	N	Y	NA	NA	4.1	12.95	0.6224	1.14	7.01			malignant	bilateral partial lobes and isthmus	right lateral and bilateral central compartments	total bilateral lobes and isthmus	2	bilateral lateral and bilateral central compartments	2	total bilateral lobes and isthmus	2	bilateral lateral and bilateral central compartments	2	total bilateral lobes and isthmus	2	right lateral and bilateral central compartments	1
1001973150	female	37	Y	3	3	N	N	NA	NA	4.78	13.38	1.9708	NA	NA			benign	total left lobe and isthmus	no dissection necessary	total left lobe and isthmus	1	no dissection necessary	1	partial right lobe, isthmus and total left lobe	2	no dissection necessary	1	total left lobe and isthmus	1	no dissection necessary	1
1002031575	female	32	Y	10	5	N	N	NA	NA	5.1	14.36	0.9493	1.22	0.98			malignant	total left lobe and isthmus	left central compartment only	total left lobe and isthmus	1	no dissection necessary	2	total left lobe and isthmus	1	no dissection necessary	2	total left lobe and isthmus	1	left central compartment only	1
0000303793	male	35	Y	7	5	N	Y	NA	NA	4.93	14.84	0.675	0.87	2.38			malignant	total bilateral lobes and isthmus	bilateral central compartments	total right lobe and isthmus	2	right lateral and bilateral central compartments	2	total right lobe and isthmus	2	right lateral and right central compartments	2	total right lobe and isthmus	2	right central compartment only	2
0002285464	male	41	Y	2	2	N	N	NA	NA	4.53	14.24	0.8683	0.48	1.86			benign	total left lobe and isthmus	no dissection necessary	total left lobe and isthmus	1	no dissection necessary	1	partial right lobe, isthmus and total left lobe	2	no dissection necessary	1	total right lobe, isthmus, and partial left lobe	2	no dissection necessary	1
1001869797	male	32	Y	9	5	N	Y	NA	NA	5.42	13.98	1.1714	0.29	4.64			malignant	total bilateral lobes and isthmus	left central compartment only	total left lobe and isthmus	2	no dissection necessary	2	total left lobe and isthmus	2	left central compartment only	1	total left lobe and isthmus	2	left central compartment only	1
0002938550	male	55	Y	13	5	N	Y	NA	NA	3.27	13.05	0.7664	1.12	0.4			benign	total right lobe and isthmus	no dissection necessary	total right lobe and isthmus	1	no dissection necessary	1	total right lobe and isthmus	1	right central compartment only	2	total right lobe and isthmus	1	no dissection necessary	1
0002800466	male	55	Y	2	2	N	N	NA	NA	4.76	13.58	0.5162	0.49	0.71			benign	total bilateral lobes and isthmus	no dissection necessary	total bilateral lobes and isthmus	1	no dissection necessary	1	partial right lobe, isthmus and total left lobe	2	no dissection necessary	1	partial right lobe, isthmus, and total left lobe	2	no dissection necessary	1
1001928795	male	44	Y	14	5	Y	Y	NA	NA	5.95	13.25	5.6822	0.58	1.55			malignant	total bilateral lobes and isthmus	bilateral central compartments	total bilateral lobes and isthmus	1	left lateral and left central compartments	2	total left lobe and isthmus	2	left lateral and left central compartments	2	total left lobe and isthmus	2	left lateral and left central compartments	2
0004550862	female	28	Y	10	5	N	N	NA	NA	4.52	13.91	2.24	0.59	19.21			malignant	total right lobe and isthmus	right central compartment only	total right lobe and isthmus	1	right lateral and right central compartments	2	total right lobe, isthmus and partial left lobe	2	right central compartment only	1	total right lobe and isthmus	1	right central compartment only	1
1001899512	female	55	Y	14	5	Y	Y	NA	NA	3.56	11.61	0.9917	100.77	8.54			malignant	total right lobe and isthmus	right central compartment only	total right lobe and isthmus	1	right lateral and right central compartments	2	total right lobe and isthmus	1	right central compartment only	1	total bilateral lobes and isthmus	2	right central compartment only	1
0004375873	female	42	Y	10	5	N	Y	NA	NA	4.04	10.54	7.0893	331.4	18.5			malignant	total right lobe and isthmus	right central compartment only	total right lobe and isthmus	1	no dissection necessary	2	total right lobe and isthmus	1	right central compartment only	1	total bilateral lobes and isthmus	2	right central compartment only	1
1001864478	female	50	Y	13	5	Y	Y	NA	NA	4.07	9.87	10.1061	＞1000	945.88			malignant	total bilateral lobes and isthmus	bilateral central compartments	total bilateral lobes and isthmus	1	left lateral and left central compartments	2	total left lobe and isthmus	2	left lateral and left central compartments	2	total bilateral lobes and isthmus	1	bilateral central compartments	1
1001372982	female	55	Y	3	3	N	Y	NA	NA	4.83	10.08	1.7513	282.22	7.99			benign	partial right lobe and isthmus	no dissection necessary	total right lobe and isthmus	2	no dissection necessary	1	total right lobe and isthmus	2	no dissection necessary	1	total right lobe and isthmus	2	no dissection necessary	1
1001947774	female	42	Y	2	2	N	N	NA	NA	4.35	12.27	1.257	0.67	1.38			benign	total right lobe and isthmus	no dissection necessary	total right lobe and isthmus	1	no dissection necessary	1	total right lobe and isthmus	1	no dissection necessary	1	total right lobe and isthmus	1	no dissection necessary	1
1001775287	female	46	Y	10	5	Y	Y	NA	NA	4.02	11.06	4.4376	131.88	32.46			malignant	total bilateral lobes and isthmus	bilateral central compartments	total bilateral lobes and isthmus	1	left lateral and left central compartments	2	total left lobe and isthmus	2	left lateral and left central compartments	2	total bilateral lobes and isthmus	1	left central compartment only	2
1001918889	female	43	Y	9	5	N	Y	NA	NA	4.89	11.85	1.5521	0.08	0.65			malignant	partial right lobe and isthmus	no dissection necessary	total right lobe and isthmus	2	no dissection necessary	1	total right lobe and isthmus	1	no dissection necessary	1	total right lobe and isthmus	2	no dissection necessary	1
0001215633	female	41	Y	7	5	N	Y	NA	NA	4.23	21.87	0.1179	NA	18.34	hyperthyroidism		malignant	total right lobe and isthmus	right central compartment only	total right lobe and isthmus	1	no dissection necessary	2	total right lobe and isthmus	1	right central compartment only	1	total bilateral lobes and isthmus	2	right central compartment only	1
1001975037	male	40	Y	2	2	N	N	NA	NA	3.99	12.95	1.8494	0.39	1.2			benign	total right lobe and isthmus	no dissection necessary	partial right lobe and isthmus	2	no dissection necessary	1	total right lobe and isthmus	1	no dissection necessary	1	partial right lobe and isthmus	2	no dissection necessary	1
1001934838	female	49	Y	4	4	N	Y	NA	NA	4.49	10.89	2.5768	0.35	2.28			malignant	total bilateral lobes and isthmus	bilateral central compartments	total left lobe and isthmus	2	no dissection necessary	2	total bilateral lobes and isthmus	1	bilateral central compartments	1	total left lobe and isthmus	2	left central compartment only	2
1001531948	male	30	Y	10	5	Y	Y	NA	NA	4.66	12.81	0.5994	20.36	694.65			malignant	total bilateral lobes and isthmus	right lateral and bilateral central compartments	total left lobe and isthmus	2	no dissection necessary	2	total bilateral lobes and isthmus	1	right lateral and bilateral central compartments	1	total bilateral lobes and isthmus	1	right lateral and bilateral central compartments	1
1001908385	male	46	Y	9	5	N	N	NA	NA	3.95	11.05	0.5194	0.62	11.9			malignant	total left lobe and isthmus	left central compartment only	total bilateral lobes and isthmus	2	right lateral and bilateral central compartments	2	total left lobe and isthmus	1	left central compartment only	1	total left lobe and isthmus	1	left central compartment only	1
1001603221	female	40	Y	6	4	N	Y	NA	NA	3.64	12	0.5617	0.01	1.3			benign	total left lobe and isthmus	left central compartment only	total right lobe, isthmus and partial left lobe	2	no dissection necessary	2	partial right lobe, isthmus and total left lobe	2	no dissection necessary	2	total left lobe and isthmus	1	no dissection necessary	2
1001115934	female	62	Y	5	4	Y	N	NA	NA	3.27	15.53	0.2579	4.31	3.1			benign	total left lobe and isthmus	no dissection necessary	total bilateral lobes and isthmus	2	no dissection necessary	1	total bilateral lobes and isthmus	2	no dissection necessary	1	total bilateral lobes and isthmus	2	no dissection necessary	1
1001923741	female	49	Y	9	5	Y	N	NA	NA	4.2	13.31	2.4005	1.08	6.35			malignant	total right lobe and isthmus	right central compartment only	total right lobe and isthmus	1	right lateral and right central compartments	2	total right lobe and isthmus	1	bilateral central compartments	2	total right lobe and isthmus	1	bilateral central compartments	2
1001921222	female	48	Y	3	3	N	N	NA	NA	4.6	15.14	1.0801	0.77	1.39			benign	total right lobe and isthmus	no dissection necessary	total right lobe and isthmus	1	no dissection necessary	1	total right lobe and isthmus	1	no dissection necessary	1	total right lobe and isthmus	1	no dissection necessary	1
1002069071	female	40	Y	3	3	N	Y	NA	NA	4.74	12.77	0.8187	1.2	1.59			benign	total left lobe and isthmus	no dissection necessary	total left lobe and isthmus	1	no dissection necessary	1	total left lobe and isthmus	1	no dissection necessary	1	total left lobe and isthmus	1	no dissection necessary	1
1001919051	male	51	Y	10	5	N	N	NA	NA	4.54	12.34	1.3656	0.54	0.76			malignant	total bilateral lobes and isthmus	bilateral central compartments	total bilateral lobes and isthmus	1	no dissection necessary	2	total bilateral lobes and isthmus	1	bilateral central compartments	1	total bilateral lobes and isthmus	1	bilateral central compartments	1
1001899383	male	25	Y	10	5	N	Y	NA	NA	3.91	11.66	2.2949	28.63	193.13			malignant	total bilateral lobes and isthmus	left central compartment only	total left lobe and isthmus	2	left lateral and left central compartments	2	total bilateral lobes and isthmus	1	bilateral central compartments	2	total bilateral lobes and isthmus	1	left central compartment only	1
0002015756	female	35	Y	6	4	N	Y	1.9	117.67	4.59	13.66	1.9961	462.08	795.02	Hashimoto’s thyroiditis		malignant	total bilateral lobes and isthmus	bilateral central compartments	total left lobe and isthmus	2	no dissection necessary	2	total bilateral lobes and isthmus	1	bilateral central compartments	1	total bilateral lobes and isthmus	1	bilateral central compartments	1
1001746134	female	61	Y	2	2	N	Y	NA	NA	3.73	11.4	0.7653	0.99	0.99			benign	total left lobe and isthmus	no dissection necessary	total left lobe and isthmus	1	no dissection necessary	1	partial right lobe, isthmus and total left lobe	2	left central compartment only	2	total left lobe and isthmus	1	no dissection necessary	1
1000546203	male	29	Y	12	5	N	Y	NA	NA	5.22	12.7	1.0383	0.78	0.84			malignant	total left lobe and isthmus	left central compartment only	total left lobe and isthmus	1	left lateral and left central compartments	2	total left lobe and isthmus	1	left central compartment only	1	total left lobe and isthmus	1	left central compartment only	1
0004483657	male	53	Y	5	4	N	Y	NA	NA	4.99	13.24	0.8346	1.22	21.12			malignant	total bilateral lobes and isthmus	bilateral central compartments	total bilateral lobes and isthmus	1	no dissection necessary	2	total left lobe and isthmus	2	left central compartment only	2	total left lobe and isthmus	2	left central compartment only	2
0002348624	male	30	Y	7	5	N	N	NA	NA	5.78	12.97	1.4098	0.26	1.91			malignant	total right lobe and isthmus	right central compartment only	total right lobe and isthmus	1	no dissection necessary	2	total right lobe and isthmus	1	right central compartment only	1	total right lobe and isthmus	1	right central compartment only	1
0001941978	female	33	Y	3	3	N	Y	NA	NA	5.48	11.36	0.7993	0.23	1.49			benign	total right lobe and isthmus	no dissection necessary	total right lobe and isthmus	1	no dissection necessary	1	total right lobe and isthmus	1	no dissection necessary	1	total right lobe and isthmus	1	no dissection necessary	1
1001944617	female	37	Y	7	6	N	Y	NA	NA	4.22	11.24	0.9846	1.42	2.91			malignant	total right lobe and isthmus	right central compartment only	total right lobe and isthmus	1	no dissection necessary	2	total right lobe and isthmus	1	right central compartment only	1	total right lobe and isthmus	1	right central compartment only	1
1001884007	female	37	Y	11	6	N	Y	NA	NA	4.04	12.81	1.2864	104.77	168.9			malignant	total bilateral lobes and isthmus	bilateral central compartments	total bilateral lobes and isthmus	1	right lateral and bilateral central compartments	2	total bilateral lobes and isthmus	1	bilateral central compartments	1	total bilateral lobes and isthmus	1	bilateral central compartments	1
0000186859	male	48	Y	11	5	N	Y	NA	NA	2.76	12.63	1.0948	0.69	4.32			malignant	total right lobe and isthmus	right central compartment only	total right lobe and isthmus	1	right lateral and right central compartments	2	total right lobe and isthmus	1	right central compartment only	1	total right lobe and isthmus	1	no dissection necessary	2
0002093011	female	30	Y	10	5	N	Y	NA	NA	3.66	11.59	0.4406	352.54	15.91			malignant	total left lobe and isthmus	left central compartment only	total left lobe and isthmus	1	no dissection necessary	2	total left lobe and isthmus	1	no dissection necessary	2	total left lobe and isthmus	1	left central compartment only	1
1001949136	female	52	Y	7	5	N	N	NA	NA	8.45	25.51	0.0079	0.88	1.65			malignant	total bilateral lobes and isthmus	no dissection necessary	total right lobe, isthmus and partial left lobe	2	no dissection necessary	1	total right lobe and isthmus	2	no dissection necessary	1	total bilateral lobes and isthmus	1	no dissection necessary	1
1000288640	female	33	Y	9	5	N	N	1.45	103.73	3.76	12.48	2.2174	0.86	1.68			malignant	total left lobe and isthmus	left central compartment only	total left lobe and isthmus	1	no dissection necessary	2	total left lobe and isthmus	1	no dissection necessary	2	total left lobe and isthmus	1	no dissection necessary	2
0001293410	female	36	Y	6	4	N	Y	NA	NA	4.32	12.64	0.6853	2.37	1.08			benign	total right lobe and isthmus	no dissection necessary	total right lobe and isthmus	1	no dissection necessary	1	total right lobe and isthmus	1	no dissection necessary	1	total right lobe and isthmus	1	no dissection necessary	1
1001950840	female	40	Y	13	5	Y	N	NA	NA	4.59	12.32	0.9185	0.85	1.03			malignant	total bilateral lobes and isthmus	left lateral and bilateral central compartments	total bilateral lobes and isthmus	1	left lateral and left central compartments	2	total left lobe and isthmus	2	left lateral and left central compartments	2	total left lobe and isthmus	2	left lateral and left central compartments	2
1002062422	female	66	Y	4	4	N	Y	NA	NA	4.52	13.21	0.9126	4.85	0.85			benign	total left lobe and isthmus	no dissection necessary	total left lobe and isthmus	1	no dissection necessary	1	total left lobe and isthmus	1	no dissection necessary	1	total left lobe and isthmus	1	no dissection necessary	1
1001954975	female	54	Y	12	5	N	N	NA	NA	4.29	14.8	1.1663	0.58	93.3			malignant	total left lobe and isthmus	left central compartment only	total left lobe and isthmus	1	no dissection necessary	2	total left lobe and isthmus	1	left central compartment only	1	total left lobe and isthmus	1	left central compartment only	1
1001865145	female	61	Y	11	5	N	Y	1.4	109.78	4.49	13.31	1.7893	0.32	0.87			malignant	total right lobe and isthmus	right central compartment only	total right lobe and isthmus	1	right lateral and right central compartments	2	total right lobe and isthmus	1	right central compartment only	1	total right lobe and isthmus	1	right central compartment only	1
0000083617	female	56	Y	10	5	N	Y	1.37	94.28	4.04	12.9	4.6674	247.14	2.13			malignant	total right lobe and isthmus	right central compartment only	total right lobe and isthmus	1	no dissection necessary	2	total right lobe and isthmus	1	right central compartment only	1	total right lobe and isthmus	1	right central compartment only	1
0001136264	female	42	Y	7	5	N	Y	NA	NA	4.35	12.17	1.094	1.73	＞1000			benign	total left lobe and isthmus	left central compartment only	total left lobe and isthmus	1	no dissection necessary	2	total left lobe and isthmus	1	left central compartment only	1	total left lobe and isthmus	1	no dissection necessary	2
0003811851	female	31	Y	7	5	N	Y	NA	NA	3.86	10.05	1.3279	20.85	3.47			malignant	total left lobe and isthmus	left central compartment only	total left lobe and isthmus	1	left lateral and left central compartments	2	total left lobe and isthmus	1	left central compartment only	1	total left lobe and isthmus	1	left central compartment only	1
1000270740	male	33	Y	7	5	Y	Y	NA	NA	4.03	13.97	1.2939	585.67	148.45			malignant	total bilateral lobes and isthmus	right lateral and bilateral central compartments	total right lobe and isthmus	2	right lateral and bilateral central compartments	1	total right lobe and isthmus	2	right lateral and bilateral central compartments	1	total bilateral lobes and isthmus	1	right lateral and bilateral central compartments	1
1001920727	female	54	Y	2	2	N	N	1.38	73.34	4.41	11.48	1.197	0.68	0.49			benign	total right lobe and isthmus	no dissection necessary	total right lobe and isthmus	1	no dissection necessary	1	total right lobe and isthmus	1	no dissection necessary	1	total right lobe and isthmus	1	no dissection necessary	1
0001139564	female	44	Y	9	5	N	Y	NA	NA	4.41	14.59	1.4192	226.05	258.98			malignant	total bilateral lobes and isthmus	left central compartment only	total left lobe and isthmus	2	left lateral and left central compartments	2	total left lobe and isthmus	2	no dissection necessary	2	total bilateral lobes and isthmus	1	left central compartment only	1
1001970035	female	50	Y	10	5	Y	N	NA	NA	3.93	12.45	3.4883	0.7	1.71			malignant	total right lobe and isthmus	right central compartment only	total right lobe and isthmus	1	right lateral and right central compartments	2	total right lobe and isthmus	1	right lateral and right central compartments	2	total right lobe and isthmus	1	right lateral and right central compartments	2
1001205308	male	28	Y	8	5	N	Y	NA	NA	5.52	12.31	1.5229	5.58	0.71			malignant	total left lobe and isthmus	left central compartment only	total left lobe and isthmus	1	no dissection necessary	2	total left lobe and isthmus	1	left central compartment only	1	total left lobe and isthmus	1	left central compartment only	1
1001958479	female	51	Y	7	5	N	Y	NA	NA	4.81	13.3	1.2963	0.95	1.63			malignant	total left lobe and isthmus	left central compartment only	total left lobe and isthmus	1	no dissection necessary	2	total left lobe and isthmus	1	left central compartment only	1	total left lobe and isthmus	1	left central compartment only	1
1001527060	male	42	Y	2	2	N	N	2	119.43	5.23	13.48	1.0315	0.22	0.84			benign	total right lobe and isthmus	no dissection necessary	total left lobe and isthmus	2	no dissection necessary	1	total left lobe and isthmus	2	no dissection necessary	1	total left lobe and isthmus	2	no dissection necessary	1
1001898770	male	39	Y	3	3	Y	N	1.78	96.26	5.26	11.17	0.9834	2.14	0.66			benign	total bilateral lobes and isthmus	no dissection necessary	total bilateral lobes and isthmus	1	no dissection necessary	1	total bilateral lobes and isthmus	1	no dissection necessary	1	total bilateral lobes and isthmus	1	no dissection necessary	1
1001442170	female	61	Y	5	4	N	Y	NA	NA	3.68	12.32	1.3962	1.2	2.64			benign	total left lobe and isthmus	left central compartment only	total left lobe and isthmus	1	left lateral and left central compartments	2	total bilateral lobes and isthmus	2	left lateral and left central compartments	2	total bilateral lobes and isthmus	2	no dissection necessary	2
0002384931	female	37	Y	9	5	N	Y	NA	NA	4.61	11.11	1.5343	0.96	1.35			malignant	total right lobe and isthmus	right central compartment only	total right lobe and isthmus	1	no dissection necessary	2	total right lobe and isthmus	1	right central compartment only	1	total right lobe and isthmus	1	right central compartment only	1
1002042421	female	35	Y	4	4	N	Y	1.98	110.87	5.23	12.07	1.6471	640.7	199.26			benign	total bilateral lobes and isthmus	no dissection necessary	total bilateral lobes and isthmus	1	no dissection necessary	1	total bilateral lobes and isthmus	1	no dissection necessary	1	total bilateral lobes and isthmus	1	no dissection necessary	1
1002014625	female	74	Y	4	4	N	Y	NA	NA	5.05	13.88	1.1193	1.62	0.78			benign	total left lobe and isthmus	no dissection necessary	total left lobe and isthmus	1	no dissection necessary	1	total left lobe and isthmus	1	left central compartment only	2	total left lobe and isthmus	1	no dissection necessary	1
1001931725	female	32	Y	12	5	N	Y	NA	NA	4.69	11.54	3.678	67.46	598.16			malignant	total bilateral lobes and isthmus	bilateral central compartments	total bilateral lobes and isthmus	1	bilateral central compartments	1	total bilateral lobes and isthmus	1	bilateral central compartments	1	total bilateral lobes and isthmus	1	bilateral central compartments	1
1001975891	female	36	Y	7	5	N	N	NA	NA	4.66	13.34	0.9856	0.52	0.85			malignant	total left lobe and isthmus	left central compartment only	total left lobe and isthmus	1	no dissection necessary	2	partial right lobe, isthmus and total left lobe	2	no dissection necessary	2	total left lobe and isthmus	1	no dissection necessary	2
1001942112	female	58	Y	2	2	N	N	NA	NA	3.99	13.57	1.2992	0.11	0.46			benign	total right lobe and isthmus	no dissection necessary	total right lobe and isthmus	1	no dissection necessary	1	total right lobe and isthmus	1	no dissection necessary	1	partial right lobe and isthmus	2	no dissection necessary	1
1001631914	male	43	Y	13	5	N	Y	NA	NA	3.84	13.67	0.5678	6.41	25.45			malignant	total bilateral lobes and isthmus	left lateral and bilateral central compartments	total left lobe and isthmus	2	left lateral and left central compartments	2	total left lobe and isthmus	2	left lateral and left central compartments	2	total left lobe and isthmus	2	left lateral and left central compartments	2
1001977773	female	58	Y	2	2	N	N	NA	NA	4.29	13.68	1.7816	0.27	0.61			benign	total left lobe and isthmus	no dissection necessary	partial left lobe and isthmus	2	no dissection necessary	1	total left lobe and isthmus	1	no dissection necessary	1	total left lobe and isthmus	1	no dissection necessary	1
1001888549	female	43	Y	13	5	Y	Y	NA	NA	3.81	13.32	1.6716	NA	1.51			malignant	total bilateral lobes and isthmus	right lateral and bilateral central compartments	total bilateral lobes and isthmus	1	right lateral and bilateral central compartments	1	total bilateral lobes and isthmus	1	right lateral and bilateral central compartments	1	total bilateral lobes and isthmus	1	right lateral and bilateral central compartments	1
1001934525	female	57	Y	10	5	N	N	NA	NA	3.78	15.6	0.8869	0.98	1.03			benign	total right lobe and isthmus	right central compartment only	total right lobe and isthmus	1	no dissection necessary	2	total right lobe and isthmus	1	right central compartment only	1	total right lobe and isthmus	1	no dissection necessary	2
0002107147	male	39	Y	8	5	Y	Y	NA	NA	5	13.44	2.2764	1.6	0.92			malignant	total bilateral lobes and isthmus	right central compartment only	total right lobe and isthmus	2	right lateral and right central compartments	2	total right lobe and isthmus	2	right central compartment only	1	total right lobe and isthmus	2	right central compartment only	1
0004854904	female	30	Y	14	5	N	Y	NA	NA	4.68	13.97	1.6113	11.26	75.68			malignant	total bilateral lobes and isthmus	bilateral central compartments	total bilateral lobes and isthmus	1	bilateral central compartments	1	total bilateral lobes and isthmus	1	bilateral central compartments	1	total bilateral lobes and isthmus	1	bilateral central compartments	1
1001945904	male	55	Y	5	4	N	Y	NA	NA	4.96	14.77	1.4553	0.31	0.75			malignant	total left lobe and isthmus	left central compartment only	total left lobe and isthmus	1	no dissection necessary	2	total left lobe and isthmus	1	left central compartment only	1	total left lobe and isthmus	1	left central compartment only	1
1001872722	female	22	Y	2	3	N	N	NA	NA	4.33	12.16	1.0938	0.29	2.8			benign	total left lobe and isthmus	no dissection necessary	total left lobe and isthmus	1	no dissection necessary	1	partial left lobe and isthmus	2	no dissection necessary	1	partial left lobe and isthmus	2	no dissection necessary	1
1001306498	male	23	Y	12	5	N	N	NA	NA	4.58	13.51	2.1175	311.24	＞1000			malignant	total right lobe and isthmus	right central compartment only	total right lobe and isthmus	1	right lateral and bilateral central compartments	2	total right lobe and isthmus	1	right lateral and right central compartments	2	total right lobe and isthmus	1	right central compartment only	1
0000247294	female	54	Y	5	4	N	N	NA	NA	4.55	12.63	1.2579	＞1000	830.29			benign	total left lobe and isthmus	left central compartment only	total left lobe and isthmus	1	no dissection necessary	2	total left lobe and isthmus	1	no dissection necessary	2	total bilateral lobes and isthmus	2	no dissection necessary	2
0002449921	female	41	Y	7	5	N	Y	NA	NA	3.95	11.3	1.8524	7.41	55.09			malignant	total bilateral lobes and isthmus	bilateral central compartments	total bilateral lobes and isthmus	1	bilateral central compartments	1	total bilateral lobes and isthmus	1	bilateral central compartments	1	total bilateral lobes and isthmus	1	bilateral central compartments	1
1001932657	male	55	Y	7	5	N	Y	NA	NA	3.85	11.82	1.5626	0.78	0.91			malignant	total bilateral lobes and isthmus	right central compartment only	total right lobe and isthmus	2	right lateral and right central compartments	2	total right lobe and isthmus	2	right central compartment only	1	total right lobe and isthmus	2	right central compartment only	1
1001853611	female	29	Y	4	4	N	N	NA	NA	3.29	11.72	0.7752	1.27	181.75			benign	total left lobe and isthmus	no dissection necessary	total left lobe and isthmus	1	no dissection necessary	1	total left lobe and isthmus	1	no dissection necessary	1	partial left lobe and isthmus	2	no dissection necessary	1
1001952965	female	35	Y	7	5	N	N	NA	NA	4.69	13.66	2.2808	＞1000	16.78			malignant	total left lobe and isthmus	left central compartment only	total left lobe and isthmus	1	no dissection necessary	2	partial right lobe, isthmus and total left lobe	2	left central compartment only	1	total bilateral lobes and isthmus	2	no dissection necessary	2
1001930979	female	47	Y	2	2	N	N	1.41	111.78	3.8	11.61	0.6828	409.21	498.66			benign	total right lobe and isthmus	no dissection necessary	total right lobe, isthmus and partial left lobe	2	no dissection necessary	1	total right lobe, isthmus and partial left lobe	2	no dissection necessary	1	total bilateral lobes and isthmus	2	no dissection necessary	1
0002825202	female	30	Y	12	5	Y	Y	NA	NA	4.36	12.6	0.8964	0.24	0.73			malignant	total bilateral lobes and isthmus	left lateral and bilateral central compartments	total left lobe and isthmus	2	left lateral and left central compartments	2	total left lobe and isthmus	2	left lateral and bilateral central compartments	1	total left lobe and isthmus	2	left lateral and left central compartments	2
0002315747	female	60	Y	4	4	Y	N	NA	NA	3.68	12.2	2.5768	13.23	1.48			benign	total bilateral lobes and isthmus	no dissection necessary	total right lobe, isthmus and partial left lobe	2	no dissection necessary	1	total right lobe and isthmus	2	no dissection necessary	1	total right lobe and isthmus	2	no dissection necessary	1
1001893065	female	64	Y	4	4	N	Y	NA	NA	4.33	13.25	1.1322	1.05	1.32			malignant	total bilateral lobes and isthmus	left central compartment only	total right lobe, isthmus and partial left lobe	2	no dissection necessary	2	total bilateral lobes and isthmus	1	no dissection necessary	2	total bilateral lobes and isthmus	1	no dissection necessary	2
1001776746	female	58	Y	5	4	N	Y	NA	NA	3.75	12.77	5.3804	200.41	228.23			malignant	total bilateral lobes and isthmus	bilateral central compartments	total bilateral lobes and isthmus	1	bilateral central compartments	1	total bilateral lobes and isthmus	1	bilateral central compartments	1	total bilateral lobes and isthmus	1	bilateral central compartments	1
0000060936	female	49	Y	9	5	Y	N	NA	NA	3.77	14.55	0.8752	0.43	1.92			malignant	total bilateral lobes and isthmus	left lateral and bilateral central compartments	total left lobe and isthmus	2	left lateral and left central compartments	2	total left lobe and isthmus	2	left lateral and left central compartments	2	total left lobe and isthmus	2	left lateral and left central compartments	2
1001563582	female	52	Y	7	5	N	N	NA	NA	4.51	11.03	0.9683	0.8	1.78	hyperthyroidism		malignant	total left lobe and isthmus	left central compartment only	total left lobe and isthmus	1	no dissection necessary	2	partial right lobe, isthmus and total left lobe	2	left central compartment only	1	total bilateral lobes and isthmus	2	no dissection necessary	2
0000154052	female	47	Y	9	5	N	N	NA	NA	4.52	15.23	1.1899	56.82	54.82	hyperthyroidism		malignant	total bilateral lobes and isthmus	left central compartment only	total left lobe and isthmus	2	no dissection necessary	2	partial right lobe, isthmus and total left lobe	2	left central compartment only	1	total bilateral lobes and isthmus	1	no dissection necessary	2
1000846398	female	52	Y	6	4	N	Y	NA	NA	4.12	10.47	0.5986	1.06	1.53			malignant	total right lobe and isthmus	right central compartment only	total right lobe and isthmus	1	no dissection necessary	2	total right lobe and isthmus	1	right central compartment only	1	total right lobe and isthmus	1	no dissection necessary	2
0004793684	female	28	Y	7	5	N	Y	1.54	100.92	4.84	13.73	0.6682	68.9	14.95	hyperthyroidism (2-year history)		malignant	total right lobe and isthmus	right central compartment only	total right lobe and isthmus	1	no dissection necessary	2	total right lobe and isthmus	1	no dissection necessary	2	total bilateral lobes and isthmus	2	no dissection necessary	2
0000156618	female	34	Y	8	5	N	Y	NA	NA	3.65	12.37	1.1901	0.34	2.33			benign	total right lobe and isthmus	right central compartment only	total right lobe and isthmus	1	no dissection necessary	2	partial right lobe, isthmus and total left lobe	2	right central compartment only	1	total right lobe and isthmus	1	no dissection necessary	2
0003102796	female	46	Y	9	5	N	Y	NA	NA	4.11	13.12	1.7705	2.21	2.05			benign	total bilateral lobes and isthmus	right central compartment only	total right lobe, isthmus and partial left lobe	2	no dissection necessary	2	partial right lobe, isthmus and total left lobe	2	right lateral and right central compartments	2	total bilateral lobes and isthmus	1	right central compartment only	1
1001875752	female	46	Y	7	5	N	Y	NA	NA	3.6	11.9	0.8699	86.16	27.15			malignant	total bilateral lobes and isthmus	bilateral central compartments	total right lobe, isthmus and partial left lobe	2	no dissection necessary	2	total right lobe, isthmus and partial left lobe	2	right lateral and right central compartments	2	total bilateral lobes and isthmus	1	bilateral central compartments	1
0003049690	male	57	Y	4	4	N	Y	NA	NA	4.57	13.66	0.9571	0.35	3.95			benign	total bilateral lobes and isthmus	left central compartment only	total left lobe and isthmus	2	no dissection necessary	2	partial right lobe, isthmus and total left lobe	2	no dissection necessary	2	total left lobe and isthmus	2	no dissection necessary	2
1001879168	female	25	Y	12	5	N	Y	NA	NA	4.23	13.93	1.5666	1.69	7.82			malignant	total bilateral lobes and isthmus	bilateral lateral and bilateral central compartments	total bilateral lobes and isthmus	1	bilateral lateral and bilateral central compartments	1	total bilateral lobes and isthmus	1	bilateral lateral and bilateral central compartments	1	total bilateral lobes and isthmus	1	bilateral lateral and bilateral central compartments	1
1001901314	female	47	Y	7	5	N	Y	NA	NA	4.32	12.44	1.7239	NA	NA		two sisters with a history of thyroid tumors	malignant	total bilateral lobes and isthmus	bilateral central compartments	total bilateral lobes and isthmus	1	right lateral and bilateral central compartments	2	total bilateral lobes and isthmus	1	right lateral and bilateral central compartments	2	total bilateral lobes and isthmus	1	bilateral central compartments	1
0001354588	female	55	Y	7	5	Y	Y	1.3	76.4	3.92	13.06	0.9781	0.52	4.86			malignant	total bilateral lobes and isthmus	left lateral and bilateral central compartments	total right lobe, isthmus and partial left lobe	2	left lateral and bilateral central compartments	1	total right lobe, isthmus and partial left lobe	2	left lateral and bilateral central compartments	1	total right lobe, isthmus, and partial left lobe	2	left lateral and bilateral central compartments	1
0004822562	female	51	Y	5	4	N	Y	NA	NA	3.72	11.63	1.865	0.69	1.13			benign	total right lobe and isthmus	no dissection necessary	total right lobe and isthmus	1	no dissection necessary	1	total right lobe and isthmus	1	no dissection necessary	1	total right lobe and isthmus	1	no dissection necessary	1
1001808322	female	38	Y	9	5	Y	Y	NA	NA	3.36	13.3	1.785	0.27	1.94			malignant	total bilateral lobes and isthmus	right lateral and bilateral central compartments	total bilateral lobes and isthmus	1	right lateral and right central compartments	2	total right lobe and isthmus	2	right lateral and right central compartments	2	total bilateral lobes and isthmus	1	right lateral and right central compartments	2
1001912811	female	55	Y	7	5	N	Y	NA	NA	3.81	16.1	0.9358	NA	NA			malignant	total left lobe and isthmus	left central compartment only	total left lobe and isthmus	1	no dissection necessary	2	total left lobe and isthmus	1	left central compartment only	1	total left lobe and isthmus	1	left central compartment only	1
1001900745	female	31	Y	7	5	N	Y	NA	NA	4.61	15.32	1.6912	0.48	0.86			malignant	total left lobe and isthmus	left central compartment only	total left lobe and isthmus	1	no dissection necessary	2	total left lobe and isthmus	1	left central compartment only	1	total left lobe and isthmus	1	left central compartment only	1
1001932660	female	31	Y	3	3	N	Y	NA	NA	4.21	11.65	1.4962	220.79	2.34			benign	total left lobe and isthmus	no dissection necessary	total left lobe and isthmus	1	no dissection necessary	1	total left lobe and isthmus	1	left central compartment only	2	total left lobe and isthmus	1	no dissection necessary	1
0003776204	female	28	Y	7	5	N	Y	NA	NA	4.04	13.7	2.4227	NA	NA			malignant	total right lobe and isthmus	right central compartment only	total right lobe and isthmus	1	no dissection necessary	2	total right lobe and isthmus	1	right central compartment only	1	total right lobe and isthmus	1	right central compartment only	1
1001918692	female	31	Y	2	2	N	N	1.71	150.52	4.79	16.56	2.1631	0.84	2.92			benign	total right lobe and isthmus	no dissection necessary	total right lobe and isthmus	1	no dissection necessary	1	total right lobe and isthmus	1	right central compartment only	2	partial right lobe and isthmus	2	no dissection necessary	1
1001977908	female	63	Y	6	4	N	N	NA	NA	3.2	12.61	1.4046	0.55	253.09			benign	total right lobe and isthmus	no dissection necessary	total right lobe and isthmus	1	no dissection necessary	1	total right lobe and isthmus	1	right central compartment only	2	total right lobe and isthmus	1	no dissection necessary	1
0004277332	female	33	Y	3	3	N	Y	NA	NA	4.92	11.09	0.9151	0.6	1.13			benign	total left lobe and isthmus	no dissection necessary	total left lobe and isthmus	1	no dissection necessary	1	total left lobe and isthmus	1	no dissection necessary	1	total left lobe and isthmus	1	no dissection necessary	1
1001877497	female	67	Y	9	5	Y	Y	NA	NA	4.29	13.34	1.2534	0.29	1.69			malignant	total bilateral lobes and isthmus	left lateral and bilateral central compartments	total right lobe, isthmus and partial left lobe	2	left lateral and bilateral central compartments	1	total right lobe, isthmus and partial left lobe	2	left lateral and bilateral central compartments	1	total bilateral lobes and isthmus	1	left lateral and bilateral central compartments	1
1000410157	female	55	Y	8	5	Y	Y	NA	NA	3.93	12.86	1.5877	34.23	9.1			malignant	total bilateral lobes and isthmus	left lateral and bilateral central compartments	total left lobe and isthmus	2	left lateral and left central compartments	2	total left lobe and isthmus	2	left lateral and left central compartments	2	total bilateral lobes and isthmus	1	left lateral and left central compartments	2
1001891640	female	27	Y	8	5	Y	N	NA	NA	4.78	12.04	1.5814	3.54	992.52			malignant	total bilateral lobes and isthmus	bilateral lateral and bilateral central compartments	total right lobe, isthmus and partial left lobe	2	right lateral and bilateral central compartments	2	total right lobe, isthmus and partial left lobe	2	right lateral and bilateral central compartments	2	total bilateral lobes and isthmus	1	right lateral and bilateral central compartments	2
1000545996	female	38	Y	10	5	N	Y	NA	NA	2.87	12.35	1.1115	34.55	31.66			malignant	total left lobe and isthmus	left central compartment only	total left lobe and isthmus	1	left lateral and left central compartments	2	total left lobe and isthmus	1	left lateral and left central compartments	2	total left lobe and isthmus	1	left central compartment only	1
0003753806	female	65	Y	8	5	N	Y	NA	NA	3.24	11.669	1.9298	6.34	4.5	hypothyroidism		malignant	total right lobe and isthmus	right central compartment only	total right lobe and isthmus	1	no dissection necessary	2	total right lobe and isthmus	1	right central compartment only	1	total bilateral lobes and isthmus	2	right central compartment only	1
1002023160	female	40	Y	8	5	Y	N	NA	NA	3.6	14.91	0.5378	NA	191.89			malignant	total bilateral lobes and isthmus	bilateral central compartments	total bilateral lobes and isthmus	1	bilateral lateral and bilateral central compartments	2	partial right lobe, isthmus and total left lobe	2	bilateral lateral and bilateral central compartments	2	partial right lobe, isthmus, and total left lobe	2	bilateral central compartments	1
1000994455	male	52	Y	8	5	N	Y	NA	NA	4.42	12.17	0.4398	0.36	2.88			malignant	total right lobe and isthmus	right central compartment only	total right lobe and isthmus	1	no dissection necessary	2	total right lobe and isthmus	1	right central compartment only	1	total right lobe and isthmus	1	right central compartment only	1
1001927990	male	45	Y	7	5	N	Y	NA	NA	4.82	12.44	2.5536	1.11	1.07			malignant	total right lobe and isthmus	right central compartment only	total right lobe and isthmus	1	no dissection necessary	2	total right lobe and isthmus	1	right central compartment only	1	total right lobe and isthmus	1	right central compartment only	1
1001941911	male	51	Y	7	5	N	N	NA	NA	4.57	11.76	1.4822	0.3	0.69			malignant	total left lobe and isthmus	left central compartment only	total left lobe and isthmus	1	no dissection necessary	2	total left lobe and isthmus	1	left central compartment only	1	total left lobe and isthmus	1	left central compartment only	1
0003679821	male	56	Y	12	5	Y	Y	NA	NA	3.57	12.57	1.6638	1.52	1.24			malignant	total bilateral lobes and isthmus	left lateral and bilateral central compartments	total left lobe and isthmus	2	left lateral and left central compartments	2	total left lobe and isthmus	2	left lateral and bilateral central compartments	1	total bilateral lobes and isthmus	1	left lateral and bilateral central compartments	1
1001946941	female	31	Y	7	5	N	N	NA	NA	4.57	14.83	0.653	0.75	5.94			malignant	total bilateral lobes and isthmus	right central compartment only	total right lobe and isthmus	2	no dissection necessary	2	total right lobe and isthmus	2	right central compartment only	1	total right lobe and isthmus	2	no dissection necessary	2
